# Supplementary material for: The Families and Schools for Health Project: A Longitudinal Cluster Randomized Controlled Trial Targeting Children with Overweight and Obesity
Source: Int J Environ Res Public Health. 2021 Aug 19;18(16):8744. doi: 10.3390/ijerph18168744 (PMC8393339; doi:10.3390/ijerph18168744)
Supplement: Supplementary file 1 [file ijerph-18-08744-s001.zip]

Archive with 1 entries (1 files):
- ijerph-1283273-supplementary.pdf
